# Supplementary material for: Supported Imidazolium-Based Ionic Liquids on a Polysulfone Matrix for Enhanced CO2 Capture
Source: Polymers (Basel). 2022 Nov 11;14(22):4865. doi: 10.3390/polym14224865 (PMC9698076; doi:10.3390/polym14224865)
Supplement: Supplementary file 1 [file polymers-14-04865-s001.zip]

Archive with 1 entries (1 files):
- polymers-2013953-supplementary.pdf
